# Supplementary material for: Concerted control framework for human-exoskeleton co-adaptation using ground reaction forces
Source: Wearable Technol. 2026 Jun 2;7:e6. doi: 10.1017/wtc.2026.10042 (PMC13244345; doi:10.1017/wtc.2026.10042)
Supplement: Firouzi et al. supplementary material [file S2631717626100425sup001.csv]

Subjects	PWS_No Exo (m/s)	PWS_Assisted (m/s)	PTS_No Exo (m/s)	PTS_Assisted (m/s)	Metabolic cost_No Exo (W/kg)	Metabolic cost_ZT (W/kg)	Metabolic cost_Assisted (W/kg)
Sub 1	1.2	1.46	1.61	1.75	3.507	3.83	2.87
Sub 2	1.41	1.48	1.73	1.79	2.94	3.17	2.57
Sub 3	1.27	1.51	1.7	1.85	2.67	3.68	2.74
Sub 4	1.46	1.51	1.95	1.95	2.588	2.89	2.33
Sub 5	1.32	1.55	1.75	2.08	3.463	3.43	3.294
Sub 6	1.43	1.63	1.91	2.02	3.367	3.32	3
Sub 7	1.32	1.4	1.75	1.79	3.3	3.66	2.98
Sub 8	1.2	1.4	1.61	1.67	3.4	3.67	3.05
Sub 9	1.46	1.63	2.02	2.19	3	3.77	2.86
Sub 10	1.32	1.63	1.75	2.09	3.72	3.87	3.16
Sub 11	1.37	1.61	1.65	1.97	1.91	2.33	1.764
Sub12	1.31	1.43	1.79	1.91	2.5	2.448	2.227
